# Supplementary material for: Susceptibility to Xylella fastidiosa and functional xylem anatomy in Olea europaea: revisiting a tale of plant–pathogen interaction
Source: AoB Plants. 2021 May 21;13(4):plab027. doi: 10.1093/aobpla/plab027 (PMC8300559; doi:10.1093/aobpla/plab027)
Supplement: plab027_suppl_Supplementary_Data [file plab027_suppl_supplementary_data.txt]

ANATOMICAL DATA
DFA=distance from branch apex (cm)
LMcum=total leaf biomass cumulated starting from the branch apex (g)
BMcum=total branch biomass cumulated starting from the branch apex (g)
VN=number of vessels
VLD=mean vessel lumen diameter (µm)
Kh=xylem hydraulic conductivity
KLM=leaf-mass specific hydraulic conductivity
Cultivar	treeN	segment	DFA	LMcum	BMcum	VN	VLD	Kh	KLM
Leccino	1	A	21	0.8	0.3	2106	9.346721938	7.19E-10	8.99E-10
Leccino	2	A	21	1.2	0.5	2502	8.526117	5.15E-10	4.29E-10
Leccino	3	A	22	1.2	0.6	4716	9.166995688	2.12E-09	1.77E-09
Leccino	1	B	31.5	1.7	0.8	2124	11.23341213	1.84E-09	1.08E-09
Leccino	3	B	47	3.6	3.5	13716	8.884866447	6.32E-09	1.76E-09
Leccino	1	C	50.5	3.6	2.5	9504	9.652224686	4.87E-09	1.35E-09
Leccino	2	B	51.5	6.4	4.5	15624	10.54058788	1.56E-08	2.44E-09
Leccino	2	C	63	9.9	8.7	21852	10.21790794	1.65E-08	1.67E-09
Leccino	1	D	72	6.1	5.8	19890	10.08512817	1.75E-08	2.87E-09
Leccino	3	C	73	24.6	29.3	55170	11.13740246	9.52E-08	3.87E-09
Leccino	3	D	89	39.3	53.5	50886	11.11324596	7.87E-08	2.00E-09
Leccino	1	E	92.5	13.6	15.8	67500	11.74567431	1.10E-07	8.08E-09
Leccino	2	D	105	31.9	46.1	121968	12.71618741	2.41E-07	7.55E-09
Leccino	1	F	109	19.7	25.9	38304	11.38942327	6.50E-08	3.30E-09
Leccino	3	E	119	90.7	144.3	277686	11.88821221	5.48E-07	6.04E-09
Leccino	2	E	130	59.7	89.6	83070	15.09668435	3.31E-07	5.55E-09
Leccino	1	G	158	42.2	68.3	148176	9.054597145	1.03E-07	2.45E-09
Leccino	2	F	158	59.7	89.6	170136	13.0619332	4.35E-07	7.29E-09
Leccino	1	H	187	74.8	131.8	278730	11.34109689	4.28E-07	5.72E-09
Cellina di Nardò	1	A	14.5	1.2	0.2	3240	10.43334723	2.29E-09	1.91E-09
Cellina di Nardò	2	A	18	2.4	0.5	2142	11.50349636	1.82E-09	7.59E-10
Cellina di Nardò	3	A	28.5	NA	NA	13140	11.41346547	2.49E-08	NA
Cellina di Nardò	1	C	34.5	21	7.7	32526	14.19847327	1.20E-07	5.71E-09
Cellina di Nardò	3	B	43	NA	NA	15876	16.14608946	8.32E-08	NA
Cellina di Nardò	2	B	46	18.9	7	15390	11.58915231	2.05E-08	1.08E-09
Cellina di Nardò	1	D	55.5	60.7	24.8	57402	12.36077446	1.63E-07	2.68E-09
Cellina di Nardò	2	C	65.5	39.5	17.5	16380	15.21891263	4.85E-08	1.23E-09
Cellina di Nardò	3	C	67	NA	NA	15570	15.90403087	7.56E-08	NA
Cellina di Nardò	1	E	72	110.1	54	88956	13.48382153	2.89E-07	2.62E-09
Cellina di Nardò	3	D	74	NA	NA	78408	13.31534791	2.93E-07	NA
Cellina di Nardò	1	F	91.5	143.5	84.6	116010	14.77502833	5.70E-07	3.97E-09
Cellina di Nardò	2	D	100.5	78.9	54.8	24048	18.74675461	1.38E-07	1.75E-09
Cellina di Nardò	3	E	105	NA	NA	104670	13.80331232	4.23E-07	NA
Cellina di Nardò	2	E	120	100.2	89.3	122382	15.35293929	6.28E-07	6.27E-09
Cellina di Nardò	1	G	123	200.7	155.1	193428	13.7108327	8.71E-07	4.34E-09
Cellina di Nardò	2	F	137	100.2	89.3	75006	19.60913926	NA	NA
VESSEL LENGTH DATA
VLmax=maximum vessel length (cm)
Cultivar	Tree ID	VLmax
Leccino	4	83.5
Leccino	5	69
Leccino	6	59
Leccino	7	81
Leccino	8	68
Leccino	9	94
Cellina di Nardò	4	81
Cellina di Nardò	5	77
Cellina di Nardò	6	90
Cellina di Nardò	7	80
Cellina di Nardò	8	76
NATIVE EMBOLISM
PLC=percent loss of xylem conductance (%)
Cultivar	TreeID	Data	PLC
Cellina di Nardò	10	13-Jul	83.6
Cellina di Nardò	11	13-Jul	84.1
Cellina di Nardò	12	13-Jul	49.7
Cellina di Nardò	13	13-Jul	52.2
Cellina di Nardò	14	14-Jul	49.3
Cellina di Nardò	15	14-Jul	28.9
Leccino	10	13-Jul	44.5
Leccino	11	13-Jul	43.2
Leccino	12	13-Jul	33.3
Leccino	13	14-Jul	32.2
Leccino	14	14-Jul	36.4
BACTERIAL CONTAMINATION IN XYLEM WATER
	Xf_functional vessels	Xf_embolized vessels
Cultivar	CFU/ml	CFU/ml
Cellina di Nardò	0.792338257	3.758070984
Cellina di Nardò	3.377522583	0.938863068
Cellina di Nardò	6.592198989	1.251555634
Cellina di Nardò	4.188724518	279.641543
Leccino	0.179893569	0.427500839
Leccino	1.171075319	1.167692261
Leccino	0.610601992	0.348212585
Leccino	2.232881355	0.519730835
BACTERIAL CONTAMINATION IN LEAVES
Xf_leaf
Cultivar	TreeID	Leaf sample	CFU/ml
Cellina di Nardò	1	a	46000
Cellina di Nardò	2	a	38000
Cellina di Nardò	3	a	35000
Cellina di Nardò	1	b	47000
Cellina di Nardò	2	b	29000
Cellina di Nardò	3	b	19000
Cellina di Nardò	1	c	58000
Cellina di Nardò	2	c	120000
Cellina di Nardò	3	c	12000
Cellina di Nardò	1	d	5800
Cellina di Nardò	2	d	15000
Cellina di Nardò	3	d	5600
Leccino	1	a	13000
Leccino	1	b	30000
Leccino	1	c	24000
Leccino	1	d	10000
Leccino	1	e	4300
Leccino	2	a	2600
Leccino	2	b	450
Leccino	2	c	4700
Leccino	2	d	6500
Leccino	2	e	2600
Leccino	3	a	23000
Leccino	3	b	820
Leccino	3	c	3800
Leccino	3	d	9400
Leccino	3	e	6100
Leccino	4	a	15000
Leccino	4	b	5000
Leccino	4	c	5000
Leccino	4	d	7700
Leccino	4	e	6600
Leccino	4	f	1100
Leccino	4	g	3800
Leccino	4	h	21000
Leccino	4	i	18000
Leccino	4	l	20000
Leccino	4	m	5400
